# Supplementary material for: Active force generation contributes to the complexity of spontaneous activity and to the response to stretch of murine cardiomyocyte cultures
Source: J Physiol. 2022 Jun 23;600(14):3287–312. doi: 10.1113/JP283083 (PMC9541716; doi:10.1113/JP283083)
Supplement: Supplementary file 1 — Statistical Summary Document [file TJP-600-3287-s002.xlsx]

## Sheet: Statistical Summary Table
Statistical Summary Document
Manuscript Title:	Active force generation contributes to the complexity of spontaneous activity and to the response to stretch of murine cardiomyocyte cultures
Authors:	Seyma Nayir, Stéphanie P. Lacour, Jan P. Kucera
Animal model used, if applicable:	Monolayer cultures of wild-type murine (C57BL/6J) neonatal and foetal ventricular myocytes
Underlying hypothesis:	Blocking active contraction with blebbistatin alters the spatiotemporal pattern of beating variability and blunts the increase of beat rate upon stretch in monolayer cultures of murine neonatal and foetal ventricular myocytes. In contrast, blocking stretch-activated channels with streptomycin has no effects.
Definitions of ‘n’:	‘n’ is the number of individual monolayer preparations.
Statistical summary table:
Experimental question number	Finding/ conclusion	Experimental location/variable	Mean value	Standard Deviation	n	Exact P value	Figure/table in which data are presented	Units	Data comparisons	Statistical test	Any other experimental factors	Comments
Multiple tests of the same question are shown in different rows		e.g. cortex vs cerebellum or genotype	(or median for data with no normal distribution)	(SD; or interquartile range IQR for data with no normal distribution)	(value)	If P is considered significant against a stated confidence limit, authors may indicate this in bold.The exact value must be stated unless P is less than 0.0001, in which case < is permitted.			e.g. WT vs KO		e.g. subjects’ age or sex	e.g. observation
1: Null hypothesis H0: The mean interbeat interval in the absence of deformation is equal under control coditions vs. with blebbistatin	H0 not rejected	Monolayer cultures of murine cardiomyocytes	Control: Median: 1.7767 Blebbistatin: Median: 1.8913	Control: IQR: 1.1542-2.6284 Blebbistatin: IQR: 1.1775-2.7244	11	0.51953	Fig. 3C, 1st plot	s	control vs. blebbistatin	Wilcoxon signed rank test, two-tailed	no	Data not normally distributed (Shapiro-Wilk test) p=0.028385 with blebbistatin
2: Null hypothesis H0: The entropy of the slowness vector in the absence of deformation is equal under control coditions vs. with blebbistatin	H0 rejected	Monolayer cultures of murine cardiomyocytes	Control: Mean: 2.3526 Blebbistatin: Mean: 1.3799	Control: SD: 0.97577 Blebbistatin: SD: 0.72104	11	0.029327	Fig. 3C, 2nd plot	unitless	control vs. blebbistatin	Paired Student's t-test, two-tailed	no	Data normally distributed (Shapiro-Wilk test)
3: Null hypothesis H0: The exponent of detrended fluctuation analysis of interbeat intervals in the absence of deformation is equal under control coditions vs. with blebbistatin	H0 not rejected	Monolayer cultures of murine cardiomyocytes	Control: Mean: 0.66493 Blebbistatin: Mean: 0.58533	Control: SD: 0.13819 Blebbistatin: SD: 0.19332	11	0.31537	Fig. 3C, 3rd plot	unitless	control vs. blebbistatin	Paired Student's t-test, two-tailed	no	Data normally distributed (Shapiro-Wilk test)
4: Null hypothesis H0: Spearman's rank correlation coefficient (rho) between between interbeat slowness changes and interbeat intervals is equal to 0 under control coditions (without deformation)	H0 rejected	Monolayer cultures of murine cardiomyocytes	Mean: 0.21341	SD: 0.1156	11	0.00011228	Fig. 3C, 4th plot	unitless	values vs. 0	One-sample Student's t-test, two-tailed	no	Data normally distributed (Shapiro-Wilk test)
5: Null hypothesis H0: Spearman's rank correlation coefficient (rho) between between interbeat slowness changes and interbeat intervals is equal to 0 in the presence of blebbistatin (without deformation)	H0 not rejected	Monolayer cultures of murine cardiomyocytes	Median: 0.023691	IQR: -0.032413 - 0.08897	11	0.32031	Fig. 3C, 4th plot	unitless	values vs. 0	Wilcoxon signed rank test, two-tailed	no	Data not normally distributed (Shapiro-Wilk test) p=0.010056
6: Null hypothesis H0: The mean interbeat interval in the absence of deformation is equal under control coditions vs. with streptomycin	H0 not rejected	Monolayer cultures of murine cardiomyocytes	Control: Mean: 1.5061 Streptomycin: Mean: 1.8303	Control: SD: 0.43966 Streptomycin: SD: 0.71927	8	0.27303	Fig. 4, 1st plot	s	control vs. streptomycin	Paired Student's t-test, two-tailed	no	Data normally distributed (Shapiro-Wilk test)
7: Null hypothesis H0: The entropy of the slowness vector in the absence of deformation is equal under control coditions vs. with streptomycin	H0 not rejected	Monolayer cultures of murine cardiomyocytes	Control: Mean: 2.6783 Streptomycin: Mean: 2.2941	Control: SD: 0.68632 Streptomycin: SD: 0.48113	8	0.076633	Fig. 4, 2nd plot	unitless	control vs. streptomycin	Paired Student's t-test, two-tailed	no	Data normally distributed (Shapiro-Wilk test)
8: Null hypothesis H0: The exponent of detrended fluctuation analysis of interbeat intervals in the absence of deformation is equal under control coditions vs. with streptomycin	H0 not rejected	Monolayer cultures of murine cardiomyocytes	Control: Mean: 0.65702 Streptomycin: Mean: 0.60355	Control: SD: 0.16194 Streptomycin: SD: 0.16169	8	0.31096	Fig. 4, 3rd plot	unitless	control vs. streptomycin	Paired Student's t-test, two-tailed	no	Data normally distributed (Shapiro-Wilk test)
9: Null hypothesis H0: Spearman's rank correlation coefficient (rho) between between interbeat slowness changes and interbeat intervals is equal to 0 under control coditions (without deformation)	H0 rejected	Monolayer cultures of murine cardiomyocytes	Mean: 0.19022	SD: 0.16478	8	0.013768	Fig. 4, 4th plot	unitless	values vs. 0	One-sample Student's t-test, two-tailed	no	Data normally distributed (Shapiro-Wilk test)
10: Null hypothesis H0: Spearman's rank correlation coefficient (rho) between between interbeat slowness changes and interbeat intervals is equal to 0 in the presence of streptomycin (without deformation)	H0 rejected	Monolayer cultures of murine cardiomyocytes	Mean: 0.18531	SD: 0.13755	8	0.0066245	Fig. 4, 4th plot	unitless	values vs. 0	One-sample Student's t-test, two-tailed	no	Data normally distributed (Shapiro-Wilk test)
11: Null hypothesis H0: The normalized beat rate upon a 5% uniaxial stretch in the x-direction (without pharmacologic agent) does not change, i.e. remains 1	H0 rejected	Monolayer cultures of murine cardiomyocytes	Median: 2.0157	IQR: 1.7289-2.6853	25	1.229e-05	Fig. 6C, 1st plot	unitless	values vs. 1	Wilcoxon signed rank test, two-tailed	no	Data not normally distributed (Shapiro-Wilk test) p=1.9086e-05
12: Null hypothesis H0: The normalized beat rate upon release from 5% uniaxial strain in the x-direction (without pharmacologic agent) does not change, i.e. remains 1	H0 rejected	Monolayer cultures of murine cardiomyocytes	Median: 1.4166	IQR: 1.0309-1.7591	25	0.00017437	Fig. 6C, 2nd plot	unitless	values vs. 1	Wilcoxon signed rank test, two-tailed	no	Data not normally distributed (Shapiro-Wilk test) p=7.8926e-05
13: Null hypothesis H0: The normalized peak beat rate upon a 5% uniaxial stretch in the y-direction (without pharmacologic agent) does not change, i.e. remains 1	H0 rejected	Monolayer cultures of murine cardiomyocytes	Median: 2.1215	IQR: 1.7355-2.9545	25	1.229e-05	Fig. 6C, 3rd plot	unitless	values vs. 1	Wilcoxon signed rank test, two-tailed	no	Data not normally distributed (Shapiro-Wilk test) p=9.3904e-05
14: Null hypothesis H0: The normalized peak beat rate upon release from 5% uniaxial strain in the y-direction (without pharmacologic agent) does not change, i.e. remains 1	H0 rejected	Monolayer cultures of murine cardiomyocytes	Median: 1.1112	IQR: 1.0293-1.6563	25	0.00089054	Fig. 6C, 4th plot	unitless	values vs. 1	Wilcoxon signed rank test, two-tailed	no	Data not normally distributed (Shapiro-Wilk test) p=0.002072
15: Null hypothesis H0: The normalized peak beat rate upon a 2% biaxial stretch (without pharmacologic agent) does not change, i.e. remains 1	H0 rejected	Monolayer cultures of murine cardiomyocytes	Median: 1.6488	IQR: 1.3742-2.3994	25	1.229e-05	Fig. 6C, 3rd plot	unitless	values vs. 1	Wilcoxon signed rank test, two-tailed	no	Data not normally distributed (Shapiro-Wilk test) p=0.018122
16: Null hypothesis H0: The normalized peak beat rate upon release from 2% biaxial strain (without pharmacologic agent) does not change, i.e. remains 1	H0 rejected	Monolayer cultures of murine cardiomyocytes	Median: 1.0405	IQR: 0.99089-1.2491	25	0.017253	Fig. 6C, 4th plot	unitless	values vs. 1	Wilcoxon signed rank test, two-tailed	no	Data not normally distributed (Shapiro-Wilk test) p=0.0012893
17: Null hypothesis H0: The normalized peak beat rate upon a 5% uniaxial stretch in the x-direction is the same with and without blebbistatin	H0 rejected	Monolayer cultures of murine cardiomyocytes	Control: Mean: 2.2987 Blebbistatin: Mean: 1.5671	Control: SD: 0.4613 Blebbistatin: SD: 0.34106	8	0.0019828	Fig. 7C, 1st plot	unitless	control vs. blebbistatin	Paired Student's t-test, two-tailed	no	Data normally distributed (Shapiro-Wilk test)
18: Null hypothesis H0: The normalized peak beat rate upon release from 5% uniaxial stretch in the x-direction is the same with and without blebbistatin	H0 not rejected	Monolayer cultures of murine cardiomyocytes	Control: Mean: 1.5507 Blebbistatin: Mean: 1.0981	Control: SD: 0.57424 Blebbistatin: SD: 0.34888	8	0.12553	Fig. 7C, 2nd plot	unitless	control vs. blebbistatin	Paired Student's t-test, two-tailed	no	Data normally distributed (Shapiro-Wilk test)
19: Null hypothesis H0: The normalized peak beat rate upon a 5% uniaxial stretch in the y-direction is the same with and without blebbistatin	H0 rejected	Monolayer cultures of murine cardiomyocytes	Control: Mean: 2.2622 Blebbistatin: Mean: 1.3608	Control: SD: 0.62271 Blebbistatin: SD: 0.4928	8	0.025133	Fig. 7C, 3rd plot	unitless	control vs. blebbistatin	Paired Student's t-test, two-tailed	no	Data normally distributed (Shapiro-Wilk test)
20: Null hypothesis H0: The normalized peak beat rate upon release from 5% uniaxial stretch in the x-direction is the same with and without blebbistatin	H0 not rejected	Monolayer cultures of murine cardiomyocytes	Control: Median: 1.0376 Blebbistatin: Median: 1.154	Control: IQR: 0.87307-1.0779 Blebbistatin: IQR: 0.95777-1.7477	8	0.46094	Fig. 7C, 4th plot	unitless	control vs. blebbistatin	Wilcoxon signed rank test, two-tailed	no	Data not normally distributed in the control set (Shapiro-Wilk test) p=0.035821
21: Null hypothesis H0: The normalized peak beat rate upon a 2% biaxial stretch is the same with and without blebbistatin	H0 rejected	Monolayer cultures of murine cardiomyocytes	Control: Mean: 1.6237 Blebbistatin: Mean: 1.1801	Control: SD: 0.30874 Blebbistatin: SD: 0.31884	7	0.045004	Fig. 7C, 5th plot	unitless	control vs. blebbistatin	Paired Student's t-test, two-tailed	no	Data normally distributed (Shapiro-Wilk test)
22: Null hypothesis H0: The normalized peak beat rate upon release from 2% biaxial stretch is the same with and without blebbistatin	H0 not rejected	Monolayer cultures of murine cardiomyocytes	Control: Mean: 1.0341 Blebbistatin: Mean: 1.1733	Control: SD: 0.2058 Blebbistatin: SD: 0.37379	7	0.51082	Fig. 7C, 6th plot	unitless	control vs. blebbistatin	Paired Student's t-test, two-tailed	no	Data normally distributed (Shapiro-Wilk test)
23: Null hypothesis H0: The normalized peak beat rate upon a 5% uniaxial stretch in the x-direction is the same with and without streptomycin	H0 not rejected	Monolayer cultures of murine cardiomyocytes	Control: Median: 2.7166 Streptomycin: Median: 2.5357	Control: IQR: 1.8196-5.3366 Streptomycin: IQR: 1.9392-3.8271	7	0.57812	Fig. 8C, 1st plot	unitless	control vs. streptomycin	Wilcoxon signed rank test, two-tailed	no	Data not normally distributed in the streptomycin set (Shapiro-Wilk test) p=0.014563
24: Null hypothesis H0: The normalized peak beat rate upon release from 5% uniaxial stretch in the x-direction is the same with and without streptomycin	H0 not rejected	Monolayer cultures of murine cardiomyocytes	Control: Median: 1.5588 Streptomycin: Median: 1.2375	Control: IQR: 1.2237-3.3736 Streptomycin: IQR: 0.97103-2.0854	7	0.29688	Fig. 8C, 2nd plot	unitless	control vs. streptomycin	Wilcoxon signed rank test, two-tailed	no	Data not normally distributed in the control set (Shapiro-Wilk test) p=0.032537
25: Null hypothesis H0: The normalized peak beat rate upon a 5% uniaxial stretch in the y-direction is the same with and without streptomycin	H0 not rejected	Monolayer cultures of murine cardiomyocytes	Control: Mean: 3.7897 Streptomycin: Mean: 2.787	Control: SD: 2.395 Streptomycin: SD: 1.0675	6	0.36726	Fig. 8C, 3rd plot	unitless	control vs. streptomycin	Paired Student's t-test, two-tailed	no	Data normally distributed (Shapiro-Wilk test)
26: Null hypothesis H0: The normalized peak beat rate upon release from 5% uniaxial stretch in the y-direction is the same with and without streptomycin	H0 not rejected	Monolayer cultures of murine cardiomyocytes	Control: Median: 1.8061 Streptomycin: Median: 1.15	Control: IQR: 1.5753-2.3738 Streptomycin: IQR: 1.0619-1.2698	6	0.3125	Fig. 8C, 4th plot	unitless	control vs. streptomycin	Wilcoxon signed rank test, two-tailed	no	Data not normally distributed in the streptomycin set (Shapiro-Wilk test) p=0.0025972
27: Null hypothesis H0: The normalized peak beat rate upon a 2% biaxial stretch is the same with and without streptomycin	H0 not rejected	Monolayer cultures of murine cardiomyocytes	Control: Median: 2.4636 Streptomycin: Median: 1.7035	Control: IQR: 1.272-3.4847 Streptomycin: IQR: 1.2665-2.9415	6	0.84375	Fig. 8C, 5th plot	unitless	control vs. streptomycin	Wilcoxon signed rank test, two-tailed	no	Data not normally distributed in the streptomycin set (Shapiro-Wilk test) p=0.026652
26: Null hypothesis H0: The normalized peak beat rate upon release from 2% biaxial stretch is the same with and without streptomycin	H0 not rejected	Monolayer cultures of murine cardiomyocytes	Control: Median: 1.0326 Streptomycin: Median: 1.0548	Control: IQR: 1.0001-1.0446 Streptomycin: IQR: 0.88867-1.1462	6	0.5625	Fig. 8C, 6th plot	unitless	control vs. streptomycin	Wilcoxon signed rank test, two-tailed	no	Data not normally distributed in the control set (Shapiro-Wilk test) p=0.00088589
